# Supplementary material for: Halogenated Dibenzo[f,h]quinoxaline Units Constructed 2D‐Conjugated Guest Acceptors for 19% Efficiency Organic Solar Cells
Source: Adv Sci (Weinh). 2024 Jun 17;11(31):2403334. doi: 10.1002/advs.202403334 (PMC11336942; doi:10.1002/advs.202403334)
Supplement: Supplementary file 2 — Supplemental Table 1 [file ADVS-11-2403334-s001.xlsx]

## Sheet: Sheet1
Wavelength (nm)	EQE (%)
300	1.82013
310	8.16283
320	21.817
330	39.4709
340	48.5472
350	47.7892
360	44.4908
370	42.0856
380	40.1712
390	40.4233
400	45.2877
410	52.8927
420	61.3985
430	68.4907
440	72.8223
450	74.6733
460	75.6152
470	76.2948
480	77.1004
490	78.38
500	79.5223
510	80.8061
520	82.0593
530	83.1194
540	83.8215
550	84.4942
560	85.0508
570	84.9193
580	84.5153
590	84.0355
600	84.0521
610	83.2802
620	82.6234
630	81.7168
640	81.6128
650	82.2089
660	82.7441
670	83.602
680	83.4084
690	82.9612
700	82.8742
710	82.5061
720	82.4849
730	82.1621
740	82.2008
750	81.7309
760	81.3129
770	81.1975
780	80.6217
790	80.0353
800	79.2809
810	76.8839
820	73.9668
830	70.6234
840	64.4998
850	55.6957
860	45.0723
870	33.9168
880	23.4917
890	16.2476
900	10.546
910	6.39929
920	4.04136
930	2.0208
940	1.0917
950	0.60008
960	0.35284
970	0.16885
980	0.09758
990	0.04398
1000	0.00817
1010	0.01181
1020	0.00947
1030	0.00414
1040	0.02936
1050	0.02576
1060	0.0091
1070	0.01133
1080	0.02124
1090	0.00417
1100	0.00787
